# Supplementary material for: The Potential Role of Direct and Indirect Contacts on Infection Spread in Dairy Farm Networks
Source: PLoS Comput Biol. 2017 Jan 26;13(1):e1005301. doi: 10.1371/journal.pcbi.1005301 (PMC5268397; doi:10.1371/journal.pcbi.1005301)
Supplement: S1 Data — This includes three CSV files reporting a configuration of the contacts list for the considered networks (cattle movement, veterinary officers, and veterinary practitioners). (ZIP) [file pcbi.1005301.s002.zip]

Archive with 5 entries (4 files):
- SupData/
- SupData/Readme.docx
- SupData/edgelist.cm.csv
- SupData/edgelist.vo.csv
- SupData/edgelist.vp.csv
