# Supplementary material for: The Potential Role of Direct and Indirect Contacts on Infection Spread in Dairy Farm Networks
Source: PLoS Comput Biol. 2017 Jan 26;13(1):e1005301. doi: 10.1371/journal.pcbi.1005301 (PMC5268397; doi:10.1371/journal.pcbi.1005301)
Supplement: S1 Data — This includes three CSV files reporting a configuration of the contacts list for the considered networks (cattle movement, veterinary officers, and veterinary practitioners). (ZIP) [file pcbi.1005301.s002.zip › SupData/edgelist.cm.csv]

source	destination	day
1338	311	1
411	406	1
1043	991	2
646	593	2
652	633	2
633	652	2
931	653	2
610	663	2
425	45	3
1074	877	3
653	931	3
1310	553	3
663	610	3
593	646	3
931	653	3
553	1310	3
183	29	4
148	65	4
112	96	4
125	1302	4
65	148	4
625	181	4
365	189	4
744	1180	4
1327	257	4
690	532	4
553	1310	4
314	415	4
532	690	4
424	1273	4
996	815	4
996	973	4
996	940	4
996	919	4
996	965	4
996	819	4
996	812	4
996	722	4
996	991	4
310	48	5
1302	125	5
125	1302	5
866	870	5
734	1200	5
931	653	5
368	354	5
1306	376	5
1295	1342	6
1312	799	7
799	1312	7
140	84	7
420	111	7
67	1317	7
849	960	7
335	293	7
584	644	7
610	663	7
553	1310	7
293	335	7
376	1306	7
202	403	7
1341	669	7
424	1273	7
950	776	8
94	102	8
114	109	8
593	646	8
411	406	8
406	411	8
40	36	9
744	732	9
343	140	9
901	890	9
1310	905	9
1304	516	9
697	522	9
930	552	9
162	1224	9
88	1248	9
1299	308	9
516	1304	9
3	56	10
407	59	10
1312	799	10
950	120	10
182	204	10
126	213	10
816	827	10
145	242	10
930	552	10
646	593	10
682	318	10
437	417	10
197	433	10
417	437	10
40	441	10
197	451	10
681	665	10
318	682	10
455	27	11
799	1312	11
792	1329	11
109	114	11
109	131	11
653	931	11
808	515	11
542	454	11
27	455	11
52	69	12
145	81	12
65	148	12
929	927	12
1341	512	12
730	540	12
624	596	12
650	596	12
650	624	12
596	650	12
624	650	12
1250	337	12
1074	460	12
424	1273	12
732	744	13
514	734	14
357	486	14
301	285	14
285	301	14
1310	553	14
608	572	14
704	657	14
610	663	14
145	325	14
202	403	14
656	704	14
997	192	14
846	798	15
129	115	15
582	968	15
264	278	15
236	566	15
704	656	15
368	354	15
319	424	15
1273	424	15
4	1273	15
424	1273	15
828	504	15
584	504	15
584	192	15
71	67	16
153	86	16
159	132	16
1074	1330	16
1217	1190	16
1190	1217	16
90	286	16
1023	1343	16
1307	1021	16
1307	1022	16
1343	1023	16
664	549	16
1307	70	17
882	212	17
188	241	17
70	1022	17
572	608	17
549	644	17
272	717	17
148	65	18
139	87	18
138	123	18
139	123	18
65	148	18
927	929	18
653	931	18
191	933	18
1006	981	18
955	1005	18
90	278	18
554	562	18
663	610	18
652	633	18
633	652	18
479	342	18
186	426	18
479	443	18
16	21	19
44	39	19
589	880	19
913	885	19
885	913	19
929	927	19
1008	1021	19
660	544	19
236	566	19
633	652	19
376	1306	19
1306	376	19
456	429	19
481	430	19
456	444	19
633	717	19
420	111	20
1094	1140	21
525	75	21
103	90	21
86	106	21
109	131	21
420	151	21
663	610	21
499	630	21
599	630	21
1232	1344	21
40	343	21
1273	424	21
681	665	21
665	681	21
690	684	21
464	460	21
424	1273	21
127	476	21
734	723	22
1181	509	22
556	907	22
582	945	22
1043	991	22
273	283	22
544	660	22
1322	322	22
70	428	22
1288	1266	22
273	709	22
1314	1079	22
1148	1272	22
183	29	23
744	732	23
902	750	23
240	786	23
1312	799	23
209	206	23
206	209	23
176	216	23
145	258	23
744	544	23
861	610	23
663	610	23
880	641	23
582	641	23
1061	641	23
1061	648	23
544	660	23
610	663	23
1273	424	23
424	1273	23
997	503	23
1215	1325	24
118	1151	24
148	65	24
694	488	24
504	763	24
713	763	24
1011	783	24
172	1318	24
1318	172	24
29	183	24
1035	234	24
509	1181	24
1181	509	24
915	882	24
1298	1344	24
410	408	24
1167	1085	25
80	15	25
72	42	25
36	59	25
42	72	25
124	96	25
131	109	25
247	121	25
109	131	25
162	160	25
162	189	25
579	827	25
217	1196	25
202	605	25
861	610	25
162	1224	25
320	1305	25
847	503	25
696	1100	26
696	1110	26
767	760	26
131	109	26
298	225	26
1078	868	26
65	1197	26
855	976	26
967	1016	26
1310	553	26
1308	564	26
65	1228	26
696	1228	26
1168	337	26
365	381	26
411	406	26
1341	669	26
625	697	26
868	1078	26
1079	1314	26
1327	257	27
71	67	28
1317	71	28
1312	799	28
195	90	28
124	96	28
96	124	28
67	1317	28
901	890	28
660	544	28
430	421	28
681	665	28
599	674	28
1289	1265	28
763	676	28
768	788	28
999	788	28
1312	799	29
276	802	29
1129	126	29
298	126	29
162	189	29
552	930	29
231	247	29
335	293	29
1273	424	29
1267	788	29
223	229	30
1074	881	30
1304	516	30
636	620	30
544	660	30
352	430	30
636	686	30
749	1266	30
1238	701	30
1074	460	30
424	1273	30
127	59	31
1329	792	31
792	1329	31
1331	851	31
851	1331	31
1309	550	31
698	1231	31
320	1305	31
1311	705	31
424	1273	31
138	1298	32
148	65	32
65	148	32
653	931	32
1035	996	32
254	265	32
254	296	32
1246	1230	32
1305	320	32
368	354	32
1273	424	32
599	674	32
705	1311	32
424	1273	32
1114	1136	33
455	27	33
244	64	33
799	1312	33
477	85	33
706	127	33
132	159	33
615	1205	33
664	549	33
652	633	33
633	652	33
564	1308	33
549	664	33
26	423	33
415	314	34
681	665	34
1244	1131	35
69	3	35
950	783	35
1329	792	35
1312	799	35
103	120	35
65	148	35
697	1206	35
968	1332	35
1332	968	35
176	260	35
335	293	35
950	1015	35
684	637	35
704	657	35
610	663	35
657	704	35
424	1273	35
162	1107	36
950	776	36
846	798	36
170	211	36
858	837	36
798	846	36
1025	860	36
870	866	36
1217	1190	36
1223	1193	36
297	1201	36
1042	950	36
173	537	36
1328	579	36
646	593	36
861	610	36
516	1304	36
406	411	36
690	430	36
1042	1040	36
679	86	37
1255	1184	37
1341	917	37
1298	260	37
920	298	37
270	298	37
1309	550	37
931	653	37
550	1309	37
118	1238	37
858	459	37
694	127	38
211	170	38
212	170	38
247	231	38
65	1197	38
202	1197	38
589	880	38
231	247	38
690	532	38
1074	540	38
65	1218	38
712	1234	38
712	667	38
1243	1335	39
148	65	39
360	790	39
295	86	39
532	86	39
1298	234	39
360	826	39
360	851	39
1074	900	39
1323	998	39
127	520	39
627	632	39
247	633	39
1298	450	39
499	686	39
742	1262	39
1323	1057	39
532	690	39
753	756	40
753	763	40
753	767	40
477	202	40
753	819	40
753	829	40
65	1197	40
1204	1216	40
753	940	40
753	991	40
756	991	40
627	618	40
368	354	40
1312	799	41
799	1312	41
858	837	42
921	542	42
584	644	42
604	1058	42
846	798	44
694	127	44
115	204	44
260	1178	44
929	927	44
1304	516	44
149	438	44
731	686	44
217	686	44
1094	1140	45
1336	205	45
827	816	45
1075	849	45
929	927	45
927	929	45
173	537	45
593	646	45
610	663	45
40	343	45
685	344	45
314	415	45
106	1172	46
40	36	46
77	87	46
1183	509	46
1310	553	46
9	476	46
862	1160	47
183	29	47
732	744	47
245	744	47
505	499	47
182	204	47
159	220	47
245	1213	47
245	265	47
236	523	47
236	566	47
652	633	47
633	652	47
565	669	47
119	40	49
548	726	49
666	499	49
40	119	49
96	124	49
1302	125	49
65	148	49
1323	998	49
664	549	49
658	684	49
812	504	49
991	504	49
1078	868	50
882	945	50
728	971	50
807	303	50
1323	1008	50
1055	322	50
757	685	50
728	1063	50
868	1078	50
1011	722	51
858	725	51
506	488	51
145	81	51
138	123	51
705	500	51
490	503	51
335	293	51
516	1304	51
679	322	51
293	335	51
500	705	51
245	938	51
245	973	51
245	635	51
245	760	51
245	767	51
245	584	51
245	722	51
245	919	51
245	991	51
245	829	51
245	777	51
582	750	52
1312	799	52
799	1312	52
1327	257	52
26	421	52
245	563	52
245	938	52
571	777	52
432	790	53
155	201	53
301	285	53
285	301	53
1323	1021	53
554	562	53
257	1288	53
732	744	54
124	96	54
1251	1181	54
929	927	54
664	549	54
1310	553	54
1255	1344	54
4	1273	54
201	155	55
148	65	56
420	111	56
420	151	56
244	167	56
825	647	56
544	660	56
156	1248	56
376	1306	56
681	665	56
127	476	56
727	723	57
744	732	57
1074	994	57
703	558	57
610	663	57
133	331	57
749	1266	57
1283	1117	58
72	42	58
42	72	58
152	77	58
328	123	58
77	152	58
658	229	58
544	660	58
328	325	58
682	704	58
155	1273	58
1097	1088	59
6	1121	59
1097	1160	59
1097	1172	59
308	1299	59
105	797	59
816	827	59
637	897	59
1328	579	59
272	717	59
424	1273	59
483	479	59
682	767	59
682	966	59
682	933	59
732	744	60
138	87	60
87	123	60
807	826	60
1217	1190	60
243	1213	60
1190	1217	60
653	931	60
974	940	60
245	265	60
274	271	60
690	567	60
75	601	60
114	601	60
174	601	60
807	626	60
411	406	60
406	411	60
657	704	60
742	1287	60
1097	1086	61
1097	1093	61
1097	1094	61
6	12	61
62	29	61
183	29	61
1042	783	61
1331	851	61
851	1331	61
913	885	61
1308	564	61
564	1308	61
40	69	63
65	148	63
712	181	63
870	866	63
866	870	63
703	1205	63
1042	1020	63
646	593	63
652	633	63
593	646	63
825	647	63
633	652	63
415	314	63
466	378	63
1186	1335	64
1044	70	64
127	738	64
544	779	64
1177	169	64
205	176	64
870	866	64
1130	1202	64
1310	553	64
654	571	64
608	572	64
571	654	64
342	419	64
490	788	64
65	1131	65
723	725	65
902	750	65
800	796	65
563	812	65
866	870	65
17	1216	65
929	927	65
115	266	65
17	1218	65
17	1244	65
324	344	65
736	352	65
638	715	65
389	1155	66
679	86	66
742	1185	66
847	973	66
415	314	66
1055	322	66
717	718	66
1155	1307	66
1166	1090	67
468	726	67
572	608	67
1273	424	67
1312	799	68
131	109	68
109	131	68
928	551	68
564	1308	68
916	1218	68
368	354	68
826	726	69
1310	553	69
634	576	69
148	65	70
152	77	70
131	109	70
65	148	70
1003	952	70
151	270	70
127	520	70
257	525	70
660	544	70
634	576	70
1328	579	70
646	593	70
593	646	70
1228	1218	70
681	665	70
424	1273	70
1244	1281	70
778	504	70
1097	1159	71
1324	1170	71
1097	1170	71
183	29	71
40	119	71
211	170	71
532	182	71
29	183	71
170	211	71
1177	225	71
744	1181	71
1331	851	71
851	1331	71
1043	991	71
690	532	71
646	593	71
650	596	71
650	624	71
624	650	71
553	1310	71
306	308	71
631	686	71
1298	1031	71
824	504	71
560	684	71
560	785	71
744	732	72
1302	125	72
155	201	72
1075	220	72
1075	229	72
866	870	72
70	874	72
1025	971	72
646	593	72
368	354	72
1273	424	72
191	684	72
469	468	72
273	1140	73
579	788	73
598	790	73
1074	588	73
616	590	73
582	620	73
1289	1265	73
532	690	73
424	1273	73
732	744	74
751	747	74
880	750	74
582	750	74
40	81	74
40	195	74
162	228	74
734	251	74
162	1227	74
162	1234	74
1273	424	74
163	98	75
703	1205	75
127	1340	75
913	885	75
247	276	75
1312	799	76
744	747	77
138	87	77
96	124	77
653	931	77
931	653	77
729	1150	78
605	202	78
162	228	78
954	947	78
202	605	78
596	650	78
417	437	78
599	674	78
424	1273	78
455	27	79
1317	67	79
590	801	79
116	96	79
389	126	79
217	222	79
1328	579	79
572	608	79
652	633	79
633	652	79
247	1231	79
1305	320	79
1273	424	79
27	455	79
1048	1057	79
549	766	80
582	297	80
582	578	80
711	606	80
368	354	80
322	365	80
149	438	80
606	711	80
424	1273	80
162	1107	81
1312	799	81
799	1312	81
114	109	81
109	114	81
126	213	81
610	861	81
157	963	81
1001	520	81
554	562	81
663	610	81
610	663	81
516	1304	81
1273	424	81
799	1312	82
65	148	82
861	610	82
511	720	83
1181	509	83
1288	1335	84
148	65	84
506	488	84
492	499	84
764	783	84
1329	792	84
792	1329	84
129	115	84
1300	136	84
65	148	84
849	229	84
1331	851	84
851	1331	84
664	549	84
145	353	84
202	403	84
742	1287	84
214	1177	85
359	120	85
65	178	85
579	198	85
162	228	85
1310	553	85
520	354	85
359	371	85
910	686	85
424	1273	85
926	331	85
596	145	85
663	145	85
677	145	85
704	145	85
420	111	86
420	151	86
206	159	86
206	209	86
1078	868	86
1230	270	86
335	293	86
270	1246	86
293	335	86
703	684	86
598	699	86
868	1078	86
1136	1118	87
6	1121	87
17	1131	87
679	86	87
131	109	87
910	109	87
109	114	87
201	155	87
145	195	87
196	220	87
169	225	87
627	869	87
70	874	87
1054	874	87
247	633	87
145	325	87
1273	424	87
507	669	87
483	479	87
684	1321	87
322	1298	88
148	65	88
515	808	88
696	1216	88
70	874	88
808	515	88
432	589	88
65	1231	88
499	686	88
1311	705	88
705	1311	88
729	81	89
454	127	89
431	163	89
231	633	89
729	325	89
454	684	89
846	798	91
1106	723	92
468	788	92
1329	792	92
750	109	92
930	552	92
931	653	92
406	411	92
681	665	92
124	96	93
746	140	93
100	228	93
1234	228	93
1327	257	93
411	406	93
1273	424	93
424	1273	93
272	478	93
297	478	93
732	744	94
1298	1344	94
1306	376	94
764	759	95
837	788	95
260	140	95
653	931	95
571	933	95
579	1010	95
921	542	95
704	657	95
545	661	95
368	354	95
354	368	95
391	384	95
703	384	95
657	704	95
872	908	95
183	29	96
589	845	96
1310	553	96
312	382	96
1042	759	98
1042	785	98
593	646	98
544	660	98
679	686	98
365	1100	99
1213	40	99
265	40	99
1029	756	99
1029	768	99
310	143	99
132	192	99
1029	940	99
1029	973	99
1036	1012	99
162	1234	99
1213	310	99
1029	344	99
500	705	99
1029	992	99
1029	1040	99
1029	685	99
1029	829	99
1029	725	99
1029	785	99
1029	788	100
116	96	100
269	107	100
65	148	100
1217	1190	100
542	921	100
231	247	100
107	269	100
1341	512	100
660	544	100
582	641	100
544	660	100
610	663	100
410	408	100
408	1307	100
410	1307	100
424	1273	100
846	908	100
846	684	100
359	1136	101
4	40	101
1312	799	101
967	965	101
610	663	101
368	354	101
454	364	101
504	781	102
1298	85	102
217	1196	102
1022	1013	102
690	532	102
608	572	102
663	610	102
1202	1218	102
1273	424	102
275	717	102
182	86	103
1300	136	103
196	220	103
901	893	103
572	608	103
931	653	103
261	1128	105
468	788	105
140	84	105
65	148	105
549	837	105
1040	950	105
285	301	105
660	544	105
368	354	105
479	483	105
549	766	106
133	121	106
419	197	106
247	231	106
70	1178	106
913	885	106
579	562	106
1030	651	106
606	711	106
729	748	107
1244	1214	107
885	913	107
653	931	107
1244	550	107
1310	553	107
553	1310	107
1178	1243	107
156	1248	107
446	342	107
882	1063	107
1244	1131	108
1312	799	108
902	114	108
1298	957	108
1199	633	108
931	653	108
446	426	108
532	690	108
532	717	108
247	22	109
760	781	109
542	921	109
660	544	109
103	322	109
16	73	110
247	181	110
542	921	110
376	1306	110
410	408	110
408	410	110
322	1307	110
469	468	110
468	469	110
1312	799	111
1215	1325	112
336	15	112
591	499	112
1312	799	112
131	109	112
1078	868	112
1048	944	112
335	293	112
42	522	112
665	681	112
1048	1057	112
868	1078	112
424	1273	112
1215	1108	113
1221	1169	113
799	1312	113
420	151	113
507	881	113
322	260	113
616	590	113
646	593	113
593	646	113
368	354	113
70	428	113
80	443	113
767	829	113
973	503	113
600	204	114
653	931	114
825	540	114
654	571	114
4	588	114
931	653	114
571	654	114
610	663	114
247	304	114
1273	424	114
148	65	116
732	744	116
65	148	116
735	176	116
515	808	116
610	861	116
1304	516	116
173	537	116
861	610	116
516	1304	116
127	454	116
606	711	116
131	109	117
125	1302	117
658	546	117
562	554	117
1328	579	117
136	1300	118
468	788	118
1300	136	118
572	608	118
1338	311	118
15	49	119
136	106	119
133	134	119
705	500	119
653	931	119
808	515	119
608	572	119
324	344	119
366	424	119
1311	705	119
705	1311	119
517	1335	120
123	87	120
87	123	120
155	201	120
1217	1190	120
503	507	120
1023	1343	120
1343	1023	120
1341	528	120
1306	376	120
717	718	120
552	930	121
1310	553	121
1269	1131	122
1317	67	122
627	749	122
209	206	122
206	209	122
1078	868	122
572	608	122
652	633	122
633	652	122
868	1078	122
308	476	122
563	763	123
205	176	123
725	504	123
653	931	123
1006	981	123
981	1006	123
270	251	123
100	520	123
931	653	123
725	991	123
992	991	123
62	29	124
183	29	124
224	229	124
653	931	124
664	549	124
931	653	124
553	1310	124
124	96	125
43	31	126
31	43	126
307	46	126
148	65	126
133	121	126
65	148	126
509	1181	126
913	885	126
1310	553	126
549	664	126
681	665	126
1058	1048	126
992	504	126
1243	1335	127
85	1298	127
455	27	127
162	55	127
162	228	127
1225	228	127
1331	851	127
851	1331	127
825	882	127
956	946	127
1205	288	127
335	293	127
920	298	127
825	627	127
293	335	127
111	420	127
151	420	127
417	437	127
27	455	127
424	1273	127
1097	1170	128
1213	94	128
916	100	128
96	124	128
827	816	128
816	827	128
306	308	128
1273	424	128
682	704	128
410	1307	128
1312	799	129
16	83	129
344	84	129
131	109	129
149	438	129
682	704	129
72	42	130
865	748	130
766	781	130
446	81	130
87	190	130
764	220	130
1341	528	130
46	307	130
849	1075	130
715	937	131
712	297	131
272	697	131
297	697	131
525	697	131
505	499	132
653	931	132
1040	950	132
931	653	132
77	87	133
65	148	133
324	242	133
921	542	133
627	618	133
1227	1230	133
354	368	133
1054	437	133
606	711	133
228	1277	133
367	98	134
605	202	134
403	202	134
880	869	134
589	880	134
882	929	134
981	1006	134
1230	270	134
202	605	134
368	354	134
202	403	134
640	159	135
1298	972	135
730	522	135
4	581	135
646	593	135
17	1281	135
119	40	136
579	1328	136
1312	799	136
799	1312	136
133	106	136
851	1331	136
260	1211	136
929	927	136
653	931	136
697	525	136
712	525	136
1178	553	136
616	590	136
590	616	136
1061	1238	136
314	415	136
149	438	136
424	1273	136
145	767	136
148	65	137
127	744	137
65	148	137
127	1178	137
1075	849	137
550	1309	137
1273	424	137
62	29	138
532	744	138
29	183	138
1204	1206	138
65	303	138
1308	564	138
572	608	138
154	625	138
564	1308	138
136	1300	139
468	788	139
554	562	139
606	711	139
729	1117	140
42	72	140
744	732	140
420	111	140
420	151	140
866	870	140
913	885	140
552	930	140
653	931	140
70	250	140
301	285	140
1022	1013	140
930	552	140
711	606	140
652	633	140
633	652	140
308	306	140
306	308	140
1338	311	140
466	378	140
70	437	140
599	674	140
950	1040	140
606	711	140
378	466	140
954	504	140
1186	1335	141
517	1335	141
1312	799	141
799	1312	141
114	109	141
109	114	141
1078	868	141
1218	1190	141
552	930	141
660	544	141
930	552	141
654	571	141
861	610	141
115	351	141
868	1078	141
231	1288	141
804	504	141
182	86	142
640	217	142
851	1331	142
1304	516	142
593	646	142
544	660	142
681	665	142
742	1279	142
293	94	143
1217	1190	143
590	616	143
553	1310	143
1254	1096	144
1329	792	144
792	1329	144
131	109	144
454	127	144
109	131	144
664	549	144
610	663	144
65	354	144
406	411	144
1273	424	144
696	1128	145
703	57	145
729	81	145
367	94	145
231	96	145
247	96	145
696	1206	145
154	1242	145
367	325	145
1307	410	145
151	111	146
211	170	146
212	170	146
170	211	146
211	212	146
124	1345	147
846	798	147
151	111	147
111	151	147
851	1331	147
885	913	147
523	546	147
650	596	147
650	624	147
596	650	147
624	650	147
324	344	147
111	420	147
1314	1079	147
1079	1314	147
424	1273	147
761	674	147
247	181	148
273	1190	148
640	991	148
1061	1238	148
151	420	148
1273	424	148
1311	705	148
705	1311	148
17	1177	149
1285	273	149
352	343	149
742	1279	149
902	109	150
247	231	150
927	929	150
231	247	150
129	266	150
663	610	150
1273	424	150
656	704	150
849	1075	150
640	722	151
640	753	151
767	760	151
1347	760	151
767	1347	151
140	84	151
86	124	151
86	182	151
153	182	151
206	209	151
661	545	151
763	563	151
545	661	151
368	354	151
354	368	151
148	65	152
124	96	152
65	148	152
640	919	152
927	929	152
640	584	152
640	685	152
640	763	152
640	933	152
866	870	153
927	929	153
554	562	153
732	744	154
929	927	154
270	282	154
1273	424	154
1058	1048	154
525	697	154
424	1273	154
954	788	154
1215	1325	155
4	69	155
920	96	155
99	1180	155
705	500	155
681	665	155
500	705	155
560	870	155
80	106	156
1048	945	156
346	350	156
1051	779	157
1345	96	157
111	522	157
646	593	157
410	1307	157
140	84	158
1273	424	158
1075	849	159
841	1349	160
590	616	160
125	1302	161
1217	1190	161
1337	545	161
1310	553	161
554	562	161
681	665	161
148	65	162
71	67	162
1032	70	162
1261	793	162
65	148	162
1190	1217	162
877	644	162
415	314	162
999	674	162
1312	799	163
55	162	163
1075	849	163
446	258	163
1136	1237	163
367	337	163
1312	799	164
605	202	164
1331	851	164
851	1331	164
616	590	164
202	605	164
590	616	164
504	973	164
96	124	165
660	544	165
664	549	165
549	664	165
516	1304	165
368	354	165
26	40	166
153	86	166
913	885	166
1310	553	167
4	40	168
1288	744	168
131	109	168
111	151	168
1283	1344	168
354	368	168
1243	1335	169
1043	776	169
438	149	169
790	845	169
1218	1190	169
1273	424	169
681	665	169
665	681	169
1311	705	169
424	1273	169
840	200	169
201	155	170
155	201	170
1316	348	170
1058	1048	170
744	1295	170
62	29	171
195	90	171
420	111	171
420	151	171
537	173	171
827	816	171
1078	868	171
247	964	171
1327	257	171
593	646	171
545	1242	171
868	1078	171
1288	1335	172
1289	1117	173
148	65	173
65	148	173
920	882	173
553	1310	173
1312	799	175
77	87	175
151	111	175
121	140	175
211	170	175
212	170	175
87	190	175
155	201	175
209	206	175
206	209	175
816	827	175
335	293	175
293	335	175
111	420	175
681	665	175
424	1273	175
265	84	176
1345	96	176
446	102	176
646	593	176
674	634	176
606	711	176
978	187	176
799	1312	177
1328	579	177
950	1052	177
1040	1052	177
572	608	178
744	124	179
1309	550	179
590	616	179
550	1309	179
610	663	179
1273	424	179
446	426	179
71	67	180
131	109	180
77	152	180
127	1180	180
272	1180	180
201	155	181
590	616	181
219	1140	182
292	1140	182
744	732	182
760	777	182
579	788	182
367	84	182
367	86	182
805	857	182
1042	950	182
70	250	182
367	258	182
1273	424	182
681	665	182
1236	1048	182
424	1273	182
1097	1141	183
262	90	183
269	107	183
65	148	183
209	206	183
247	964	183
231	247	183
660	544	183
652	633	183
633	652	183
124	1248	183
1213	331	183
1273	424	183
705	1311	183
1269	1131	184
696	1206	184
70	250	184
65	263	184
696	265	184
107	269	184
65	273	184
690	532	184
260	1336	184
368	354	184
437	417	184
417	437	184
655	461	184
674	860	184
674	980	184
103	83	185
247	1010	185
532	690	185
1246	520	186
1273	424	186
312	700	186
332	84	187
1298	957	187
1310	553	187
314	415	187
1311	705	188
552	930	189
660	544	189
553	1310	189
1121	1239	189
681	665	189
148	65	190
505	499	190
65	148	190
297	1180	190
532	1180	190
509	1181	190
660	544	190
930	552	190
590	616	190
78	641	190
958	1247	190
1247	1058	190
840	674	190
420	111	191
517	1180	191
851	1331	191
930	552	191
1310	553	191
549	664	191
1273	424	191
1215	1325	192
302	199	192
713	995	192
199	302	192
1304	516	192
654	571	192
516	1304	192
367	1026	192
1097	1172	193
148	65	193
403	202	193
1217	1190	193
492	1202	193
202	605	193
202	403	193
872	405	193
1273	424	193
950	1040	193
424	1273	193
715	946	194
50	1092	196
455	27	196
1312	799	196
799	1312	196
420	111	196
50	118	196
420	151	196
182	204	196
1337	545	196
377	376	196
27	455	196
523	746	197
1118	160	197
1038	951	197
579	606	197
1106	651	197
1267	159	197
44	20	198
505	499	198
65	148	198
1304	516	198
562	554	198
554	562	198
627	618	198
697	1232	198
1274	1344	198
354	368	198
525	697	198
616	590	199
1097	1159	200
1303	587	200
1048	1238	200
1273	424	200
424	1273	200
483	479	200
148	65	201
1312	799	201
65	148	201
1190	1217	201
145	242	201
245	265	201
825	540	201
544	660	201
681	665	201
579	788	203
1302	125	203
111	151	203
70	250	203
1310	553	203
1230	1246	203
1273	424	203
424	1273	203
137	1180	204
268	1190	204
1243	520	204
544	660	204
417	437	204
176	682	204
205	682	204
490	788	204
515	808	205
660	544	205
1310	553	205
545	661	205
1273	424	205
1246	124	206
746	147	206
201	155	206
938	991	206
481	430	206
424	1273	206
1329	792	207
792	1329	207
62	183	207
302	199	207
865	826	207
1273	424	207
1236	1058	207
500	705	207
753	1347	208
155	201	208
209	206	208
552	930	208
239	286	208
149	438	208
206	209	210
1028	540	210
646	593	210
1149	1235	210
391	384	210
950	1040	210
424	1273	210
948	674	210
269	107	211
1331	851	211
851	1331	211
705	500	211
967	962	211
231	247	211
1327	257	211
1022	1013	211
808	515	211
652	633	211
633	652	211
703	384	211
1273	424	211
1193	1122	212
43	31	212
849	933	212
335	293	212
664	549	212
1074	1337	212
1305	320	212
293	335	212
80	443	212
424	1273	212
72	42	213
148	65	213
767	753	213
767	760	213
767	1347	213
153	86	213
133	106	213
65	148	213
211	170	213
212	170	213
1327	257	213
173	537	213
516	1304	213
1184	744	214
753	760	214
589	880	214
1298	900	214
616	590	214
590	616	214
593	646	214
70	467	214
56	3	215
1312	799	215
1217	1190	215
70	467	215
160	1118	217
1051	779	217
1133	162	217
1178	834	217
273	298	217
1308	564	217
169	605	217
564	1308	217
1230	1246	217
306	308	217
681	665	217
72	42	218
182	86	218
269	107	218
1217	1190	218
545	661	218
665	681	218
1230	1246	219
841	1349	220
744	517	220
1341	528	220
690	532	220
554	562	220
654	571	220
571	654	220
610	663	220
532	690	220
1311	705	220
705	1311	220
1097	1086	221
1097	1172	221
646	593	221
1230	1246	221
1273	424	221
681	665	221
950	1040	221
367	1273	221
1312	799	222
572	608	222
468	788	223
201	155	223
71	67	224
825	801	224
404	159	224
155	201	224
1349	841	224
1013	1022	224
646	593	224
593	646	224
1273	424	224
424	1273	224
96	1345	225
579	1328	225
1312	799	225
799	1312	225
265	242	225
1023	1343	225
1343	1023	225
1328	579	225
1273	424	225
525	697	225
625	697	225
295	717	225
319	1273	225
455	27	226
148	65	226
65	148	226
590	616	226
377	376	226
348	405	226
1307	410	226
1273	424	226
424	1273	226
1312	799	227
646	593	227
170	211	228
517	1180	228
411	933	228
664	549	228
627	618	228
681	665	228
715	973	228
715	829	228
715	812	228
715	965	228
65	148	229
833	1178	229
1054	608	229
663	70	231
53	84	231
153	140	231
816	827	231
202	605	231
202	403	231
1042	1040	231
62	29	232
29	62	232
492	499	232
950	900	232
[truncated: 1,152 more rows]
