# Supplementary material for: The Potential Role of Direct and Indirect Contacts on Infection Spread in Dairy Farm Networks
Source: PLoS Comput Biol. 2017 Jan 26;13(1):e1005301. doi: 10.1371/journal.pcbi.1005301 (PMC5268397; doi:10.1371/journal.pcbi.1005301)
Supplement: S1 Data — This includes three CSV files reporting a configuration of the contacts list for the considered networks (cattle movement, veterinary officers, and veterinary practitioners). (ZIP) [file pcbi.1005301.s002.zip › SupData/edgelist.vo.csv]

source	destination	day
243	265	2
84	86	4
118	86	4
123	86	4
84	118	4
84	123	4
118	123	4
318	312	4
84	342	4
86	342	4
118	342	4
123	342	4
528	584	4
971	942	4
1313	942	4
1057	1039	4
1058	1039	4
1057	1058	4
1224	1242	4
1243	1242	4
1244	1242	4
1224	1243	4
1224	1244	4
1243	1244	4
1224	1248	4
1242	1248	4
1243	1248	4
1244	1248	4
971	1313	4
1040	829	7
609	648	8
692	709	8
750	731	8
1061	893	8
1076	893	8
991	943	8
943	944	8
975	944	8
991	944	8
943	946	8
944	946	8
975	946	8
991	946	8
943	975	8
991	975	8
943	990	8
944	990	8
946	990	8
975	990	8
991	990	8
1076	1061	8
1214	1178	8
181	189	9
954	997	10
1072	1067	10
276	242	11
829	1040	11
829	1042	11
1040	1042	11
1206	1213	11
1206	1226	11
1213	1226	11
314	363	12
336	132	14
86	144	14
294	242	14
132	416	14
336	416	14
433	416	14
132	433	14
336	433	14
682	512	14
938	934	14
934	968	14
938	968	14
1123	1118	14
1210	1200	14
69	178	15
235	290	15
154	419	15
448	419	15
154	448	15
584	546	15
546	584	15
793	788	15
880	855	15
883	925	15
1179	1184	15
1185	1184	15
1179	1185	15
837	870	16
1125	1102	17
1299	24	18
98	80	18
80	84	18
98	84	18
123	84	18
149	84	18
455	103	18
80	123	18
98	123	18
80	149	18
98	149	18
123	149	18
353	338	18
338	424	18
353	424	18
338	439	18
353	439	18
424	439	18
1004	940	18
1005	940	18
940	965	18
1004	965	18
1005	965	18
1005	1004	18
1102	1109	18
1102	1128	18
1109	1128	18
441	351	19
451	351	19
441	451	19
737	897	19
482	38	21
38	69	21
482	69	21
151	346	21
157	372	21
403	460	21
678	673	21
673	678	21
882	750	21
1073	750	21
836	838	21
836	849	21
838	849	21
1073	882	21
1238	1247	21
123	351	22
606	711	22
759	767	22
768	767	22
759	768	22
821	820	22
1290	1287	22
688	484	23
484	688	23
736	720	23
1027	720	23
776	758	23
780	758	23
785	758	23
758	774	23
776	774	23
780	774	23
785	774	23
776	780	23
776	785	23
780	785	23
932	991	23
736	1027	23
246	217	24
427	414	24
577	698	24
874	788	24
124	80	25
885	878	25
913	878	25
913	885	25
482	1042	25
1049	1055	25
892	1078	25
1116	1104	25
1134	1104	25
1134	1116	25
81	83	28
391	392	28
514	621	28
679	685	28
705	703	28
804	806	28
97	83	29
288	271	29
1306	376	29
448	428	29
869	854	29
854	859	29
869	859	29
957	951	29
1021	1008	29
1133	1279	29
48	50	30
346	118	31
157	366	31
802	786	31
308	48	32
478	48	32
240	241	32
478	308	32
1319	390	32
924	893	32
1069	893	32
1069	924	32
1262	1181	32
189	160	33
160	204	33
189	204	33
328	80	35
342	80	35
80	123	35
328	123	35
342	123	35
328	342	35
641	642	35
403	408	36
669	686	36
1329	794	36
923	891	36
1224	1248	36
681	684	37
797	790	37
803	790	37
803	797	37
885	911	37
1233	1220	37
1234	1220	37
1234	1233	37
699	555	38
555	699	38
1065	875	38
1071	875	38
950	958	38
1065	1071	38
121	351	39
660	534	39
800	796	39
796	801	39
800	801	39
482	67	42
278	241	42
286	241	42
286	278	42
72	42	43
318	312	43
381	312	43
381	318	43
354	463	43
465	463	43
466	463	43
354	465	43
354	466	43
465	466	43
584	630	43
888	890	43
1080	1079	43
1314	1079	43
1109	1107	43
1113	1107	43
1119	1107	43
1127	1107	43
1113	1109	43
1119	1109	43
1127	1109	43
1119	1113	43
1127	1113	43
1127	1119	43
1080	1314	43
38	7	44
748	750	44
1061	1080	44
1107	1109	44
1119	1109	44
1107	1119	44
110	91	45
150	91	45
151	109	45
343	109	45
150	110	45
343	151	45
680	639	45
927	920	45
960	975	45
920	988	45
927	988	45
226	85	46
528	541	46
612	541	46
528	612	46
943	945	46
943	1005	46
945	1005	46
1118	1107	46
346	138	49
347	419	49
391	460	49
698	699	49
539	700	49
698	702	49
699	702	49
788	793	49
968	939	49
750	1026	49
1228	1238	49
334	347	50
462	354	50
632	618	50
618	637	50
632	637	50
790	802	50
790	803	50
802	803	50
883	880	50
20	61	51
440	70	51
103	80	51
60	478	51
101	112	52
378	321	52
406	411	52
503	494	52
304	36	53
516	503	53
516	685	53
836	849	53
1330	849	53
1064	875	53
900	881	53
912	881	53
912	900	53
881	913	53
900	913	53
912	913	53
991	957	53
1184	1256	53
836	1330	53
219	217	54
36	59	56
258	300	56
627	592	56
822	830	56
213	204	57
855	889	57
927	889	57
855	927	57
977	966	57
505	494	58
727	721	58
61	36	59
69	36	59
61	69	59
235	262	59
154	437	59
629	491	59
783	759	59
759	763	59
783	763	59
966	1005	59
1194	1233	59
80	102	60
420	111	60
459	468	60
459	469	60
468	469	60
278	538	60
548	538	60
278	548	60
796	790	60
790	798	60
796	798	60
912	890	60
1218	1231	60
1234	1231	60
1218	1234	60
1218	1337	60
1231	1337	60
1234	1337	60
750	744	61
70	48	63
471	48	63
476	48	63
471	70	63
476	70	63
106	86	63
153	86	63
153	106	63
333	434	63
333	455	63
434	455	63
471	476	63
816	827	63
1124	1100	63
1334	1100	63
1217	1198	63
1198	1203	63
1217	1203	63
1124	1334	63
54	478	64
584	583	64
674	667	64
756	754	64
776	754	64
776	756	64
973	975	64
21	11	65
208	294	65
44	394	65
1204	1205	65
1109	1285	65
33	17	66
111	77	66
77	152	66
111	152	66
686	669	66
902	875	66
1193	1206	66
1208	1206	66
1193	1208	66
81	123	67
640	544	67
544	660	67
640	660	67
1175	1158	67
1199	1183	67
1203	1199	67
236	247	68
256	247	68
236	256	68
79	437	68
11	21	70
90	85	70
343	85	70
343	90	70
329	149	70
266	181	70
355	312	70
312	313	70
355	313	70
424	422	70
646	593	70
737	734	70
744	734	70
737	744	70
916	877	70
884	1069	70
1280	1136	70
1178	1184	70
1204	1202	70
1216	1202	70
1216	1204	70
1178	1262	70
1184	1262	70
1266	1262	70
1178	1266	70
1184	1266	70
17	74	71
393	165	71
668	484	71
674	484	71
677	484	71
682	484	71
685	484	71
484	487	71
668	487	71
674	487	71
677	487	71
682	487	71
685	487	71
484	492	71
487	492	71
668	492	71
674	492	71
677	492	71
682	492	71
685	492	71
484	493	71
487	493	71
492	493	71
498	493	71
668	493	71
674	493	71
677	493	71
682	493	71
685	493	71
484	495	71
487	495	71
492	495	71
493	495	71
498	495	71
668	495	71
674	495	71
677	495	71
682	495	71
685	495	71
484	498	71
487	498	71
492	498	71
668	498	71
674	498	71
677	498	71
682	498	71
685	498	71
501	504	71
567	576	71
634	576	71
566	626	71
567	634	71
668	674	71
677	674	71
682	674	71
685	674	71
668	677	71
682	677	71
685	677	71
668	682	71
685	682	71
668	685	71
794	791	71
796	791	71
799	791	71
805	791	71
799	794	71
791	795	71
794	795	71
796	795	71
799	795	71
805	795	71
794	796	71
799	796	71
805	796	71
791	801	71
794	801	71
795	801	71
796	801	71
799	801	71
805	801	71
794	805	71
799	805	71
912	883	71
919	883	71
912	919	71
946	945	71
945	989	71
946	989	71
1257	1028	71
137	114	72
114	131	72
137	131	72
599	256	72
421	430	72
689	688	72
691	688	72
693	688	72
694	688	72
704	688	72
708	688	72
711	688	72
714	688	72
716	688	72
691	689	72
704	689	72
708	689	72
711	689	72
704	691	72
708	691	72
711	691	72
689	693	72
691	693	72
704	693	72
708	693	72
711	693	72
714	693	72
689	694	72
691	694	72
693	694	72
704	694	72
708	694	72
711	694	72
714	694	72
688	702	72
689	702	72
691	702	72
693	702	72
694	702	72
704	702	72
708	702	72
711	702	72
714	702	72
716	702	72
711	704	72
704	708	72
711	708	72
689	714	72
691	714	72
704	714	72
708	714	72
711	714	72
689	716	72
691	716	72
693	716	72
694	716	72
704	716	72
708	716	72
711	716	72
714	716	72
743	730	72
730	732	72
743	732	72
730	747	72
732	747	72
743	747	72
815	814	72
824	814	72
828	814	72
833	814	72
815	824	72
815	828	72
824	828	72
833	828	72
814	832	72
815	832	72
824	832	72
828	832	72
833	832	72
815	833	72
824	833	72
888	898	72
917	898	72
888	900	72
898	900	72
917	900	72
920	900	72
888	908	72
898	908	72
900	908	72
917	908	72
920	908	72
888	917	72
888	920	72
898	920	72
917	920	72
1069	924	72
944	937	72
957	937	72
958	937	72
971	937	72
987	937	72
988	937	72
989	937	72
997	937	72
937	943	72
944	943	72
953	943	72
957	943	72
958	943	72
964	943	72
971	943	72
987	943	72
988	943	72
989	943	72
993	943	72
997	943	72
1000	943	72
957	944	72
958	944	72
971	944	72
987	944	72
988	944	72
989	944	72
997	944	72
937	953	72
944	953	72
957	953	72
958	953	72
971	953	72
987	953	72
988	953	72
989	953	72
993	953	72
997	953	72
957	958	72
997	958	72
937	964	72
944	964	72
953	964	72
957	964	72
958	964	72
971	964	72
987	964	72
988	964	72
989	964	72
993	964	72
997	964	72
1000	964	72
957	971	72
958	971	72
997	971	72
937	972	72
943	972	72
944	972	72
953	972	72
957	972	72
958	972	72
964	972	72
971	972	72
987	972	72
988	972	72
989	972	72
993	972	72
997	972	72
1000	972	72
957	987	72
958	987	72
971	987	72
988	987	72
989	987	72
997	987	72
957	988	72
958	988	72
971	988	72
989	988	72
997	988	72
957	989	72
958	989	72
971	989	72
997	989	72
937	993	72
944	993	72
957	993	72
958	993	72
971	993	72
987	993	72
988	993	72
989	993	72
997	993	72
957	997	72
937	1000	72
944	1000	72
953	1000	72
957	1000	72
958	1000	72
971	1000	72
987	1000	72
988	1000	72
989	1000	72
993	1000	72
997	1000	72
730	1024	72
732	1024	72
743	1024	72
747	1024	72
924	1071	72
1069	1071	72
1079	1071	72
924	1079	72
1069	1079	72
1152	1249	72
464	354	73
734	731	73
741	731	73
745	731	73
749	731	73
734	741	73
745	741	73
749	741	73
734	745	73
749	745	73
734	749	73
775	776	73
887	918	73
1001	966	73
966	967	73
1001	967	73
1224	1222	73
28	17	74
45	17	74
74	20	74
28	45	74
256	108	74
406	411	74
670	502	74
672	502	74
675	502	74
695	502	74
700	502	74
701	502	74
706	502	74
707	502	74
710	502	74
717	502	74
538	533	74
634	533	74
573	622	74
538	634	74
672	670	74
675	670	74
695	670	74
700	670	74
701	670	74
706	670	74
707	670	74
710	670	74
717	670	74
675	672	74
695	672	74
700	672	74
701	672	74
706	672	74
707	672	74
710	672	74
717	672	74
695	675	74
700	675	74
701	675	74
706	675	74
707	675	74
710	675	74
717	675	74
700	695	74
701	695	74
706	695	74
707	695	74
710	695	74
717	695	74
717	700	74
700	701	74
707	701	74
710	701	74
717	701	74
700	706	74
701	706	74
707	706	74
710	706	74
717	706	74
700	707	74
717	707	74
700	710	74
707	710	74
717	710	74
1025	735	74
735	736	74
739	736	74
742	736	74
748	736	74
750	736	74
1025	736	74
735	739	74
742	739	74
748	739	74
1025	739	74
735	740	74
736	740	74
739	740	74
742	740	74
748	740	74
750	740	74
1025	740	74
735	742	74
1025	742	74
735	748	74
742	748	74
1025	748	74
735	750	74
739	750	74
742	750	74
748	750	74
1025	750	74
787	786	74
789	786	74
792	786	74
793	786	74
798	786	74
804	786	74
792	787	74
793	787	74
787	789	74
792	789	74
793	789	74
798	789	74
793	792	74
787	798	74
792	798	74
793	798	74
786	802	74
787	802	74
789	802	74
792	802	74
793	802	74
798	802	74
804	802	74
787	804	74
789	804	74
792	804	74
793	804	74
798	804	74
874	829	74
1222	1239	74
430	421	75
20	42	77
20	72	77
42	72	77
229	226	77
440	226	77
226	227	77
229	227	77
440	227	77
440	229	77
381	316	77
508	506	77
546	516	77
584	516	77
516	546	77
584	546	77
1308	564	77
516	584	77
546	584	77
788	797	77
803	797	77
788	803	77
809	830	77
944	986	77
1068	1063	77
1063	1067	77
1068	1067	77
1080	1067	77
1063	1080	77
1068	1080	77
1117	1131	77
1251	1275	77
1251	1276	77
1275	1276	77
1251	1277	77
1275	1277	77
1276	1277	77
1251	1282	77
1275	1282	77
1276	1282	77
1277	1282	77
1251	1292	77
1275	1292	77
1276	1292	77
1277	1292	77
1282	1292	77
42	1	78
156	1	78
186	1	78
232	1	78
233	1	78
294	1	78
380	1	78
396	1	78
398	1	78
1	19	78
42	19	78
156	19	78
186	19	78
232	19	78
233	19	78
294	19	78
380	19	78
396	19	78
398	19	78
306	26	78
156	42	78
186	42	78
232	42	78
233	42	78
294	42	78
380	42	78
396	42	78
398	42	78
1	61	78
19	61	78
42	61	78
156	61	78
186	61	78
232	61	78
233	61	78
294	61	78
380	61	78
396	61	78
398	61	78
77	152	78
380	156	78
396	156	78
398	156	78
222	173	78
156	186	78
232	186	78
233	186	78
294	186	78
380	186	78
396	186	78
398	186	78
156	232	78
233	232	78
380	232	78
396	232	78
398	232	78
156	233	78
380	233	78
396	233	78
398	233	78
225	241	78
156	294	78
232	294	78
233	294	78
380	294	78
396	294	78
398	294	78
1	305	78
19	305	78
42	305	78
61	305	78
156	305	78
186	305	78
232	305	78
233	305	78
294	305	78
309	305	78
380	305	78
396	305	78
398	305	78
1	309	78
19	309	78
42	309	78
61	309	78
156	309	78
186	309	78
232	309	78
233	309	78
294	309	78
380	309	78
396	309	78
398	309	78
352	325	78
416	325	78
416	352	78
396	380	78
398	380	78
396	398	78
1	483	78
19	483	78
42	483	78
61	483	78
156	483	78
186	483	78
232	483	78
233	483	78
294	483	78
305	483	78
309	483	78
380	483	78
396	483	78
398	483	78
709	489	78
489	505	78
709	505	78
528	513	78
561	513	78
585	513	78
593	513	78
599	513	78
612	513	78
513	528	78
561	528	78
585	528	78
593	528	78
599	528	78
612	528	78
513	561	78
528	561	78
585	561	78
593	561	78
599	561	78
612	561	78
513	585	78
528	585	78
561	585	78
593	585	78
599	585	78
612	585	78
513	593	78
528	593	78
561	593	78
585	593	78
599	593	78
612	593	78
513	599	78
528	599	78
561	599	78
585	599	78
593	599	78
612	599	78
513	612	78
528	612	78
561	612	78
585	612	78
593	612	78
599	612	78
489	665	78
505	665	78
709	665	78
720	719	78
722	719	78
724	719	78
726	719	78
727	719	78
1264	719	78
722	720	78
724	720	78
726	720	78
727	720	78
1264	720	78
722	724	78
1264	724	78
722	726	78
724	726	78
1264	726	78
722	727	78
724	727	78
726	727	78
1264	727	78
1033	812	78
1038	812	78
1040	812	78
1043	812	78
1046	812	78
1050	812	78
1051	812	78
1056	812	78
1058	812	78
812	825	78
829	825	78
1033	825	78
1038	825	78
1040	825	78
1043	825	78
1046	825	78
1050	825	78
1051	825	78
1056	825	78
1058	825	78
812	829	78
1033	829	78
1038	829	78
1040	829	78
1043	829	78
1046	829	78
1050	829	78
1051	829	78
1056	829	78
1058	829	78
949	932	78
995	932	78
996	932	78
1012	932	78
1042	932	78
1012	949	78
1042	949	78
932	951	78
949	951	78
979	951	78
995	951	78
996	951	78
998	951	78
1012	951	78
1042	951	78
932	965	78
949	965	78
951	965	78
977	965	78
979	965	78
995	965	78
996	965	78
998	965	78
1012	965	78
1042	965	78
932	977	78
949	977	78
951	977	78
979	977	78
995	977	78
996	977	78
998	977	78
1012	977	78
1042	977	78
932	979	78
949	979	78
995	979	78
996	979	78
998	979	78
1012	979	78
1042	979	78
949	995	78
996	995	78
1012	995	78
1042	995	78
949	996	78
1012	996	78
1042	996	78
932	998	78
949	998	78
995	998	78
996	998	78
1012	998	78
1042	998	78
1040	1033	78
1046	1033	78
1058	1033	78
1033	1038	78
1040	1038	78
1046	1038	78
1058	1038	78
1012	1042	78
1033	1043	78
1038	1043	78
1040	1043	78
1046	1043	78
1050	1043	78
1051	1043	78
1056	1043	78
1058	1043	78
1040	1046	78
1058	1046	78
1033	1050	78
1038	1050	78
1040	1050	78
1046	1050	78
1051	1050	78
1056	1050	78
1058	1050	78
1033	1051	78
1038	1051	78
1040	1051	78
1046	1051	78
1058	1051	78
1033	1056	78
1038	1056	78
1040	1056	78
1046	1056	78
1051	1056	78
1058	1056	78
1040	1058	78
722	1264	78
67	1299	78
265	202	79
202	210	79
265	210	79
166	317	79
354	317	79
378	317	79
385	317	79
393	317	79
166	320	79
317	320	79
354	320	79
378	320	79
385	320	79
393	320	79
166	354	79
385	354	79
393	354	79
166	378	79
354	378	79
385	378	79
393	378	79
166	385	79
166	393	79
385	393	79
166	397	79
317	397	79
320	397	79
354	397	79
378	397	79
385	397	79
393	397	79
399	397	79
401	397	79
402	397	79
166	399	79
317	399	79
320	399	79
354	399	79
378	399	79
385	399	79
393	399	79
166	401	79
317	401	79
320	401	79
354	401	79
378	401	79
385	401	79
393	401	79
399	401	79
402	401	79
166	402	79
317	402	79
320	402	79
354	402	79
378	402	79
385	402	79
393	402	79
399	402	79
413	436	79
166	457	79
317	457	79
320	457	79
354	457	79
378	457	79
385	457	79
393	457	79
397	457	79
399	457	79
401	457	79
402	457	79
166	459	79
317	459	79
320	459	79
354	459	79
378	459	79
385	459	79
393	459	79
397	459	79
399	459	79
401	459	79
402	459	79
457	459	79
462	459	79
464	459	79
166	462	79
317	462	79
320	462	79
354	462	79
378	462	79
385	462	79
393	462	79
397	462	79
399	462	79
401	462	79
402	462	79
457	462	79
464	462	79
166	463	79
317	463	79
320	463	79
354	463	79
378	463	79
385	463	79
393	463	79
397	463	79
399	463	79
401	463	79
402	463	79
457	463	79
459	463	79
462	463	79
464	463	79
467	463	79
166	464	79
317	464	79
320	464	79
354	464	79
378	464	79
385	464	79
393	464	79
397	464	79
399	464	79
401	464	79
402	464	79
457	464	79
166	467	79
317	467	79
320	467	79
354	467	79
378	467	79
385	467	79
393	467	79
397	467	79
399	467	79
401	467	79
402	467	79
457	467	79
459	467	79
462	467	79
464	467	79
705	485	79
485	488	79
705	488	79
485	490	79
488	490	79
705	490	79
485	494	79
488	494	79
490	494	79
705	494	79
517	511	79
542	511	79
616	511	79
632	511	79
542	517	79
616	517	79
632	517	79
511	533	79
517	533	79
542	533	79
556	533	79
558	533	79
571	533	79
616	533	79
632	533	79
649	533	79
632	542	79
511	556	79
517	556	79
542	556	79
558	556	79
616	556	79
632	556	79
511	558	79
517	558	79
542	558	79
616	558	79
632	558	79
511	571	79
517	571	79
542	571	79
556	571	79
558	571	79
616	571	79
632	571	79
542	616	79
632	616	79
511	634	79
517	634	79
533	634	79
542	634	79
556	634	79
558	634	79
571	634	79
616	634	79
632	634	79
649	634	79
511	649	79
517	649	79
542	649	79
556	649	79
558	649	79
571	649	79
616	649	79
632	649	79
719	733	79
719	738	79
733	738	79
762	751	79
774	751	79
785	751	79
751	752	79
755	752	79
758	752	79
759	752	79
762	752	79
763	752	79
767	752	79
768	752	79
770	752	79
772	752	79
774	752	79
777	752	79
779	752	79
780	752	79
783	752	79
785	752	79
751	755	79
758	755	79
759	755	79
762	755	79
763	755	79
767	755	79
768	755	79
770	755	79
772	755	79
774	755	79
777	755	79
779	755	79
780	755	79
783	755	79
785	755	79
751	758	79
762	758	79
774	758	79
785	758	79
751	759	79
758	759	79
762	759	79
770	759	79
772	759	79
774	759	79
777	759	79
779	759	79
780	759	79
783	759	79
785	759	79
774	762	79
751	763	79
758	763	79
759	763	79
762	763	79
770	763	79
772	763	79
774	763	79
777	763	79
779	763	79
780	763	79
783	763	79
785	763	79
751	767	79
758	767	79
759	767	79
762	767	79
763	767	79
768	767	79
770	767	79
772	767	79
774	767	79
777	767	79
779	767	79
780	767	79
783	767	79
785	767	79
751	768	79
758	768	79
759	768	79
762	768	79
763	768	79
770	768	79
772	768	79
774	768	79
777	768	79
779	768	79
780	768	79
783	768	79
785	768	79
751	770	79
758	770	79
762	770	79
774	770	79
777	770	79
785	770	79
751	772	79
758	772	79
762	772	79
770	772	79
774	772	79
777	772	79
779	772	79
780	772	79
785	772	79
751	776	79
752	776	79
755	776	79
758	776	79
759	776	79
762	776	79
763	776	79
767	776	79
768	776	79
770	776	79
772	776	79
774	776	79
777	776	79
779	776	79
780	776	79
783	776	79
785	776	79
751	777	79
758	777	79
762	777	79
774	777	79
785	777	79
751	779	79
758	779	79
762	779	79
770	779	79
774	779	79
777	779	79
780	779	79
785	779	79
751	780	79
758	780	79
762	780	79
770	780	79
774	780	79
777	780	79
785	780	79
751	783	79
758	783	79
762	783	79
770	783	79
772	783	79
774	783	79
777	783	79
779	783	79
780	783	79
785	783	79
762	785	79
774	785	79
1075	1082	79
1088	1086	79
1089	1086	79
1090	1086	79
1093	1086	79
1088	1089	79
1090	1089	79
1093	1089	79
1088	1090	79
1093	1090	79
1088	1093	79
1235	1197	79
1266	1254	79
1269	1254	79
1254	1262	79
1266	1262	79
1268	1262	79
1269	1262	79
1254	1268	79
1266	1268	79
1269	1268	79
1266	1269	79
1254	1335	79
1262	1335	79
1266	1335	79
1268	1335	79
1269	1335	79
98	135	80
366	346	80
384	346	80
412	346	80
384	366	80
412	366	80
412	384	80
541	508	80
671	508	80
532	527	80
581	527	80
600	527	80
621	527	80
639	527	80
648	527	80
651	527	80
527	532	80
581	532	80
600	532	80
621	532	80
639	532	80
648	532	80
651	532	80
527	581	80
532	581	80
600	581	80
621	581	80
639	581	80
648	581	80
651	581	80
527	600	80
532	600	80
581	600	80
621	600	80
639	600	80
648	600	80
651	600	80
527	621	80
532	621	80
581	621	80
600	621	80
639	621	80
648	621	80
651	621	80
527	639	80
532	639	80
581	639	80
600	639	80
621	639	80
648	639	80
651	639	80
527	648	80
532	648	80
581	648	80
600	648	80
621	648	80
639	648	80
651	648	80
527	651	80
532	651	80
581	651	80
600	651	80
621	651	80
639	651	80
648	651	80
541	671	80
756	754	80
761	754	80
769	754	80
771	754	80
775	754	80
778	754	80
781	754	80
826	754	80
834	754	80
1321	754	80
761	756	80
769	756	80
771	756	80
775	756	80
778	756	80
781	756	80
826	756	80
834	756	80
1321	756	80
754	757	80
756	757	80
761	757	80
766	757	80
769	757	80
771	757	80
773	757	80
775	757	80
778	757	80
781	757	80
826	757	80
834	757	80
1321	757	80
769	761	80
771	761	80
775	761	80
778	761	80
826	761	80
834	761	80
1321	761	80
754	766	80
756	766	80
761	766	80
769	766	80
771	766	80
775	766	80
778	766	80
781	766	80
826	766	80
834	766	80
1321	766	80
771	769	80
826	769	80
834	769	80
1321	769	80
826	771	80
834	771	80
1321	771	80
754	773	80
756	773	80
761	773	80
766	773	80
769	773	80
771	773	80
775	773	80
778	773	80
781	773	80
826	773	80
834	773	80
1321	773	80
769	775	80
771	775	80
826	775	80
834	775	80
1321	775	80
769	778	80
771	778	80
775	778	80
826	778	80
834	778	80
1321	778	80
761	781	80
769	781	80
771	781	80
775	781	80
778	781	80
826	781	80
834	781	80
1321	781	80
754	782	80
756	782	80
757	782	80
761	782	80
766	782	80
769	782	80
771	782	80
773	782	80
775	782	80
778	782	80
781	782	80
826	782	80
834	782	80
1321	782	80
1321	826	80
826	834	80
1321	834	80
877	897	80
928	897	80
877	928	80
1004	962	80
56	17	81
455	17	81
318	28	81
386	28	81
426	28	81
455	56	81
346	134	81
254	273	81
303	273	81
254	303	81
318	386	81
318	426	81
386	426	81
501	486	81
503	486	81
506	486	81
680	486	81
682	486	81
683	486	81
503	501	81
506	501	81
680	501	81
682	501	81
683	501	81
680	503	81
682	503	81
683	503	81
503	506	81
680	506	81
682	506	81
683	506	81
574	522	81
575	522	81
598	522	81
638	522	81
601	525	81
560	547	81
547	560	81
522	574	81
575	574	81
598	574	81
638	574	81
522	575	81
574	575	81
598	575	81
638	575	81
522	598	81
574	598	81
575	598	81
638	598	81
522	638	81
574	638	81
575	638	81
598	638	81
680	682	81
680	683	81
682	683	81
486	692	81
501	692	81
503	692	81
506	692	81
680	692	81
682	692	81
683	692	81
685	705	81
725	790	81
967	934	81
970	934	81
967	970	81
934	993	81
967	993	81
970	993	81
1175	1176	81
17	1299	81
56	1299	81
455	1299	81
413	111	82
436	111	82
436	413	82
549	555	82
564	555	82
601	555	82
549	562	82
555	562	82
564	562	82
601	562	82
549	564	82
549	601	82
564	601	82
549	605	82
555	605	82
562	605	82
564	605	82
601	605	82
613	605	82
549	613	82
555	613	82
562	613	82
564	613	82
601	613	82
1189	1200	82
8	9	84
26	48	84
8	63	84
9	63	84
8	96	84
9	96	84
63	96	84
8	102	84
9	102	84
63	102	84
96	102	84
8	129	84
9	129	84
63	129	84
96	129	84
102	129	84
351	138	84
147	158	84
176	158	84
147	176	84
279	214	84
237	222	84
147	363	84
158	363	84
176	363	84
388	363	84
460	363	84
147	373	84
158	373	84
176	373	84
363	373	84
388	373	84
390	373	84
391	373	84
460	373	84
147	388	84
158	388	84
176	388	84
147	390	84
158	390	84
176	390	84
363	390	84
388	390	84
460	390	84
147	391	84
158	391	84
176	391	84
363	391	84
388	391	84
390	391	84
460	391	84
147	460	84
158	460	84
176	460	84
388	460	84
587	579	84
607	579	84
579	587	84
607	587	84
579	607	84
587	607	84
704	703	84
736	750	84
892	893	84
892	902	84
893	902	84
1040	947	84
985	950	84
947	954	84
1040	954	84
950	1009	84
985	1009	84
1016	1009	84
1019	1009	84
1023	1009	84
1031	1009	84
1036	1009	84
1037	1009	84
950	1016	84
985	1016	84
1031	1016	84
1036	1016	84
950	1019	84
985	1019	84
1016	1019	84
1031	1019	84
1036	1019	84
950	1023	84
985	1023	84
1016	1023	84
[truncated: 8,300 more rows]
