# Supplementary material for: The Potential Role of Direct and Indirect Contacts on Infection Spread in Dairy Farm Networks
Source: PLoS Comput Biol. 2017 Jan 26;13(1):e1005301. doi: 10.1371/journal.pcbi.1005301 (PMC5268397; doi:10.1371/journal.pcbi.1005301)
Supplement: S1 Data — This includes three CSV files reporting a configuration of the contacts list for the considered networks (cattle movement, veterinary officers, and veterinary practitioners). (ZIP) [file pcbi.1005301.s002.zip › SupData/edgelist.vp.csv]

source	destination	day
86	42	2
133	42	2
86	133	2
714	240	2
383	314	2
314	319	2
383	319	2
477	397	2
432	452	2
432	482	2
452	482	2
895	510	2
1069	557	2
638	586	2
528	611	2
520	629	2
905	704	2
586	788	2
638	788	2
910	842	2
918	842	2
910	857	2
918	857	2
910	918	2
1031	1016	2
542	1082	2
232	1202	2
495	1274	2
328	33	3
453	217	3
468	217	3
453	468	3
633	488	3
795	513	3
1010	872	3
1000	945	3
869	1040	3
536	604	4
598	788	4
1022	834	4
1042	834	4
620	910	4
1022	1042	4
275	1193	4
494	593	5
684	593	5
577	628	5
494	684	5
872	788	5
952	987	5
134	130	7
204	171	7
1	308	7
171	329	7
204	329	7
171	336	7
204	336	7
448	358	7
247	522	7
494	711	7
783	763	7
738	873	7
481	927	7
608	932	7
738	1009	7
873	1009	7
1239	1218	7
69	32	8
452	128	8
549	217	8
385	377	8
629	529	8
1071	550	8
301	579	8
788	586	8
586	638	8
788	638	8
240	714	8
824	908	8
1000	941	8
824	1084	8
908	1084	8
1219	1231	8
1185	1336	8
321	313	9
452	454	9
313	480	9
321	480	9
513	542	9
629	555	9
629	637	9
373	705	9
658	743	9
812	847	9
973	847	9
513	918	9
542	918	9
998	967	9
812	973	9
1046	1031	9
935	1040	9
513	1082	9
542	1082	9
1127	1297	9
206	196	10
458	221	10
658	256	10
196	262	10
206	262	10
217	355	10
322	450	10
772	724	10
848	870	10
1287	1247	10
1337	59	11
272	380	11
321	385	11
321	451	11
385	451	11
323	520	11
1071	616	11
616	704	11
1071	704	11
872	770	11
783	779	11
92	161	12
614	799	12
1254	1032	12
596	744	13
1108	1116	13
219	79	14
128	191	14
714	349	14
128	421	14
191	421	14
128	422	14
191	422	14
222	448	14
481	477	14
129	495	14
638	598	14
788	598	14
705	616	14
788	638	14
531	842	14
1120	1131	14
1120	1249	14
1131	1249	14
83	99	15
128	149	15
128	172	15
149	172	15
525	217	15
393	244	15
107	275	15
297	275	15
1055	294	15
107	297	15
128	322	15
149	322	15
133	341	15
346	341	15
133	346	15
217	372	15
525	372	15
217	374	15
525	374	15
321	375	15
107	574	15
297	574	15
107	579	15
297	579	15
598	611	15
668	685	15
598	707	15
611	707	15
615	744	15
992	812	15
128	81	16
1202	232	16
81	436	16
128	436	16
602	577	16
577	611	16
602	611	16
125	77	17
103	89	17
146	89	17
146	103	17
378	317	17
451	317	17
451	378	17
378	396	17
451	396	17
103	413	17
146	413	17
579	704	17
711	704	17
579	711	17
841	902	17
998	967	17
1116	1103	17
225	207	18
737	207	18
737	225	18
225	281	18
737	281	18
248	301	18
513	542	18
728	544	18
545	597	18
248	621	18
301	621	18
388	622	18
248	736	18
301	736	18
130	144	19
711	705	19
968	936	19
1188	190	21
1208	263	21
463	394	21
421	432	21
442	432	21
421	442	21
321	451	21
617	517	21
629	555	21
708	562	21
848	662	21
562	663	21
708	663	21
720	792	21
870	849	21
263	1205	21
1208	1205	21
29	9	22
421	322	22
520	501	22
633	501	22
633	520	22
645	614	22
741	658	22
749	658	22
1202	701	22
520	703	22
633	703	22
749	741	22
620	795	22
1023	1009	22
1046	1022	22
716	1246	22
217	164	23
294	210	23
1055	210	23
1055	294	23
164	373	23
217	373	23
972	586	23
610	861	23
1072	1035	23
1197	1190	23
225	187	24
279	187	24
279	225	24
389	378	24
451	378	24
451	389	24
389	480	24
451	480	24
1058	481	24
491	516	24
491	663	24
516	663	24
403	703	24
403	711	24
703	711	24
1202	824	24
638	972	24
726	1021	24
357	206	25
216	373	25
378	396	25
651	637	25
709	637	25
709	651	25
848	682	25
777	726	25
987	941	25
1039	1037	25
373	562	26
841	897	26
481	482	27
64	156	28
171	156	28
64	171	28
369	178	28
1246	240	28
481	493	28
662	569	28
178	605	28
369	605	28
699	684	28
240	714	28
1246	714	28
737	740	28
737	747	28
740	747	28
1267	816	28
950	836	28
968	1005	28
38	31	29
66	61	29
103	79	29
135	142	29
217	216	29
222	216	29
222	217	29
714	240	29
726	267	29
740	267	29
217	373	29
222	373	29
217	453	29
222	453	29
206	668	29
726	740	29
1016	781	29
824	807	29
1178	975	29
30	67	30
711	401	30
916	704	30
763	751	30
894	876	30
897	1079	30
1172	1089	30
30	1233	30
67	1233	30
378	313	31
494	674	31
695	694	31
615	743	31
972	788	31
788	889	31
972	889	31
598	928	31
945	997	31
125	84	32
206	207	32
128	298	32
488	530	32
552	611	32
744	615	32
518	638	32
518	788	32
638	788	32
10	34	33
376	321	34
86	28	35
133	28	35
86	42	35
133	42	35
65	69	35
86	133	35
1214	288	35
378	396	35
731	408	35
482	421	35
848	534	35
931	545	35
629	559	35
680	559	35
629	617	35
680	617	35
534	663	35
848	663	35
528	666	35
629	680	35
1246	714	35
1057	825	35
902	919	35
275	1207	35
357	1220	35
869	85	36
223	86	36
230	86	36
279	99	36
223	230	36
210	294	36
223	326	36
230	326	36
599	611	36
453	717	36
737	262	37
596	641	37
1065	861	37
981	903	37
873	1023	37
387	378	38
378	396	38
387	396	38
410	408	38
351	548	38
495	552	38
704	552	38
714	575	38
897	598	38
495	704	38
816	722	38
408	733	38
410	733	38
884	890	38
704	916	38
477	991	38
351	1070	38
548	1070	38
975	1178	38
434	67	39
42	435	39
1033	1021	39
1127	1287	39
688	406	40
766	756	40
990	902	40
1001	967	40
480	385	41
121	86	42
555	177	42
629	177	42
189	204	42
373	217	42
574	297	42
579	297	42
85	481	42
520	521	42
611	521	42
629	555	42
574	579	42
520	596	42
611	596	42
1065	610	42
520	611	42
704	616	42
518	788	42
1068	813	42
836	1040	42
1262	1178	42
251	240	43
275	294	43
357	336	43
533	540	43
916	540	43
533	647	43
916	647	43
533	857	43
916	857	43
533	916	43
533	918	43
916	918	43
327	103	44
311	111	44
111	151	44
311	151	44
103	413	44
327	413	44
828	540	44
833	540	44
895	577	44
617	665	44
833	828	44
828	911	44
833	911	44
1039	932	44
48	83	45
372	164	45
316	396	45
611	628	45
849	669	45
398	711	45
1202	802	45
1303	802	45
1303	1202	45
281	206	46
453	222	46
191	482	46
611	553	46
537	579	46
822	809	46
536	824	46
357	279	47
931	798	47
1080	798	47
931	1080	47
1336	1286	47
349	240	48
50	199	49
50	230	49
199	230	49
373	391	49
408	424	49
373	461	49
391	461	49
743	544	49
744	544	49
240	575	49
677	625	49
705	625	49
533	641	49
677	705	49
680	708	49
677	711	49
705	711	49
240	714	49
575	714	49
373	717	49
391	717	49
744	743	49
763	755	49
533	819	49
641	819	49
772	1020	49
705	1304	49
432	172	50
263	236	50
1030	397	50
397	481	50
1030	481	50
586	518	50
518	598	50
586	598	50
1269	762	50
1014	874	50
518	889	50
586	889	50
762	1010	50
1269	1010	50
1178	1262	50
1098	1273	50
263	257	51
442	416	51
416	439	51
442	439	51
416	441	51
442	441	51
520	598	51
812	769	51
663	861	51
928	902	51
257	1189	51
263	1189	51
468	382	52
562	382	52
54	419	52
562	468	52
708	492	52
714	492	52
575	714	52
708	714	52
716	714	52
575	716	52
797	803	52
1068	809	52
854	940	52
1079	990	52
64	112	53
64	204	53
112	204	53
64	206	53
112	206	53
64	357	53
112	357	53
385	375	53
375	396	53
385	396	53
629	555	53
549	704	53
711	704	53
549	711	53
1033	1021	53
458	358	54
742	728	54
70	1248	55
341	77	56
346	77	56
680	79	56
341	116	56
346	116	56
394	221	56
459	221	56
341	346	56
394	459	56
394	463	56
459	463	56
481	493	56
236	574	56
841	878	56
902	878	56
841	902	56
616	915	56
918	1082	56
70	42	57
42	110	57
70	110	57
42	133	57
70	133	57
461	373	57
468	373	57
461	388	57
468	388	57
461	448	57
468	448	57
461	468	57
916	530	57
612	552	57
529	592	57
530	637	57
916	637	57
530	665	57
916	665	57
155	747	57
791	786	57
1262	975	57
240	1246	57
633	76	58
945	76	58
260	226	58
633	351	58
945	351	58
945	633	58
596	711	58
1256	1120	58
1336	1120	58
1256	1336	58
429	198	59
444	198	59
1288	393	59
429	444	59
552	486	59
662	486	59
552	662	59
848	662	59
841	990	59
932	1077	59
1140	1172	59
621	1191	59
65	29	60
86	70	60
340	70	60
340	86	60
421	95	60
86	125	60
340	125	60
464	221	60
103	293	60
586	598	60
973	985	60
1203	1120	60
871	781	61
817	847	62
933	864	62
79	89	63
1227	125	63
125	142	63
1227	142	63
186	200	63
358	217	63
453	217	63
1212	238	63
1244	238	63
313	314	63
453	358	63
313	396	63
314	396	63
472	455	63
537	495	63
586	495	63
538	528	63
556	528	63
1212	536	63
1244	536	63
586	537	63
538	556	63
1212	574	63
1244	574	63
1212	579	63
1244	579	63
704	603	63
537	611	63
586	611	63
674	675	63
1151	722	63
1267	722	63
1151	724	63
1267	724	63
638	788	63
481	860	63
1009	873	63
1335	1089	63
1244	1212	63
1282	1218	63
1344	1218	63
1151	1267	63
1282	1344	63
150	171	64
392	222	64
413	253	64
611	599	64
610	663	64
1269	1262	64
373	165	65
357	279	65
321	396	65
393	470	65
165	549	65
373	549	65
704	616	65
616	901	65
704	901	65
616	916	65
704	916	65
495	629	66
802	631	66
1202	631	66
711	662	66
1202	802	66
534	809	66
902	919	66
872	1010	66
932	1031	66
1042	1031	66
932	1042	66
1201	109	67
329	206	67
1243	349	67
244	393	67
1068	612	67
517	704	67
380	736	67
544	742	67
848	869	67
468	217	68
613	217	68
387	396	68
468	448	68
613	448	68
613	468	68
1120	1118	68
141	132	69
537	294	70
579	294	70
150	336	70
389	376	70
371	391	70
610	534	70
663	534	70
537	579	70
663	610	70
911	641	70
590	677	70
724	720	70
792	720	70
792	724	70
1002	967	70
919	982	70
940	992	70
1280	1118	70
537	1228	70
579	1228	70
70	1248	70
61	42	71
42	84	71
42	86	71
84	86	71
103	102	71
263	247	71
1207	247	71
780	796	71
1030	796	71
941	945	71
780	1030	71
912	1063	71
912	1068	71
1063	1068	71
263	1207	71
1239	1219	71
1241	1219	71
1241	1239	71
293	79	72
327	79	72
274	109	72
327	293	72
161	357	72
216	373	72
1006	920	72
232	1028	72
1058	1048	72
134	133	73
133	137	73
134	137	73
262	206	73
309	308	73
133	328	73
134	328	73
482	410	73
732	744	73
842	852	73
225	48	74
226	48	74
86	70	74
225	226	74
79	253	74
433	442	74
451	480	74
918	513	74
887	638	74
843	722	74
722	1184	74
843	1184	74
17	38	75
67	54	75
828	542	75
592	895	75
1022	1016	75
59	68	77
263	287	77
386	373	77
373	388	77
386	388	77
451	396	77
373	525	77
386	525	77
788	638	77
925	663	77
704	665	77
373	717	77
386	717	77
743	749	77
638	889	77
788	889	77
807	910	77
908	1084	77
161	64	78
316	387	78
586	518	78
788	518	78
164	562	78
788	586	78
373	662	78
388	1056	78
807	1070	78
221	463	79
1202	736	79
990	1069	79
190	103	80
206	255	80
552	598	80
972	638	80
970	643	80
505	668	80
835	897	80
835	902	80
897	902	80
65	30	81
434	30	81
434	65	81
344	327	81
327	328	81
344	328	81
327	334	81
344	334	81
327	353	81
344	353	81
222	382	81
976	967	81
631	1028	81
1051	1040	81
870	1065	81
263	222	82
286	222	82
263	230	82
286	230	82
247	236	82
263	286	82
265	238	83
329	238	83
265	262	83
329	262	83
329	265	83
265	290	83
329	290	83
265	291	83
329	291	83
265	300	83
329	300	83
860	540	83
579	1244	83
42	24	84
24	86	84
42	86	84
281	196	84
373	222	84
468	222	84
24	235	84
42	235	84
385	396	84
373	468	84
598	557	84
878	557	84
1071	625	84
621	704	84
741	742	84
845	795	84
897	848	84
785	854	84
940	854	84
831	857	84
598	878	84
785	940	84
481	991	84
481	1030	84
991	1030	84
1080	1297	84
341	134	85
170	212	85
742	544	85
909	641	85
586	788	85
1068	809	85
1050	1051	85
795	1082	85
1275	1116	85
555	1274	85
125	74	86
553	206	86
658	206	86
396	321	86
388	477	86
614	535	86
1274	629	86
553	658	86
722	818	86
843	831	86
975	870	86
323	4	87
862	535	87
384	711	87
869	1057	87
83	63	88
206	92	88
207	92	88
206	97	88
207	97	88
129	177	88
206	207	88
222	217	88
743	651	88
691	695	88
870	861	88
928	861	88
928	870	88
990	972	88
1069	972	88
1069	990	88
103	79	89
33	99	89
413	99	89
33	117	89
413	117	89
33	168	89
413	168	89
33	190	89
413	190	89
33	195	89
413	195	89
33	204	89
413	204	89
33	343	89
413	343	89
33	413	89
916	892	89
1040	1022	89
1042	1022	89
1040	1031	89
1042	1031	89
1040	1042	89
1228	1213	89
33	1337	89
413	1337	89
283	248	90
248	257	90
283	257	90
248	271	90
283	271	90
248	275	90
283	275	90
248	301	90
283	301	90
248	303	90
283	303	90
734	596	90
429	85	91
444	85	91
429	109	91
444	109	91
429	126	91
444	126	91
429	142	91
444	142	91
429	185	91
444	185	91
429	189	91
444	189	91
429	192	91
444	192	91
429	193	91
444	193	91
429	203	91
444	203	91
429	213	91
444	213	91
429	431	91
444	431	91
429	444	91
435	50	92
426	65	92
1278	171	92
537	236	92
1055	294	92
611	589	92
706	589	92
638	598	92
706	611	92
905	633	92
1071	633	92
905	637	92
1071	637	92
745	658	92
745	734	92
272	740	92
779	854	92
973	854	92
1080	870	92
1071	905	92
779	973	92
1178	975	92
1279	1252	92
128	81	93
81	95	93
128	95	93
390	217	93
799	614	93
814	620	93
301	746	93
835	841	93
146	143	94
293	143	94
146	144	94
293	144	94
293	146	94
112	189	94
112	206	94
189	206	94
293	249	94
146	349	94
293	349	94
421	482	94
658	544	94
564	595	94
538	611	94
792	724	94
1070	857	94
1082	857	94
874	872	94
977	950	94
1070	1082	94
1131	1336	94
37	17	95
327	79	95
562	372	95
601	372	95
562	453	95
601	453	95
601	562	95
256	596	95
741	596	95
799	614	95
513	641	95
568	662	95
256	741	95
1021	1023	95
861	1065	95
791	1258	95
372	17	96
424	17	96
328	50	96
372	77	96
424	77	96
372	111	96
424	111	96
372	151	96
424	151	96
372	161	96
424	161	96
372	198	96
424	198	96
372	424	96
1045	738	96
852	824	96
897	841	96
22	35	97
22	76	97
35	76	97
22	95	97
35	95	97
22	103	97
35	103	97
22	120	97
35	120	97
22	150	97
35	150	97
22	455	97
35	455	97
22	481	97
35	481	97
326	24	98
31	41	98
24	42	98
326	42	98
66	61	98
89	103	98
579	301	98
418	316	98
451	316	98
222	358	98
222	373	98
358	373	98
418	396	98
451	396	98
451	418	98
581	510	98
540	531	98
510	577	98
581	577	98
1265	792	98
1031	1046	98
279	357	99
549	373	99
389	396	99
560	529	99
247	537	99
577	552	99
935	726	99
905	916	99
341	121	100
717	217	100
1237	235	100
235	236	100
1237	236	100
235	240	100
1237	240	100
235	247	100
1237	247	100
235	256	100
1237	256	100
235	258	100
1237	258	100
235	267	100
1237	267	100
235	280	100
1237	280	100
235	287	100
1237	287	100
396	480	100
972	835	100
1257	1184	100
536	1195	100
1211	1195	100
536	1211	100
1184	1249	100
1257	1249	100
373	164	101
481	388	101
65	437	101
327	102	102
242	272	102
297	272	102
242	276	102
297	276	102
242	281	102
297	281	102
242	297	102
242	299	102
297	299	102
418	321	102
598	611	102
540	795	102
540	828	102
795	828	102
883	931	102
1051	1042	102
31	32	103
58	32	103
31	47	103
58	47	103
31	58	103
31	64	103
58	64	103
31	83	103
58	83	103
31	84	103
58	84	103
31	121	103
58	121	103
31	122	103
58	122	103
31	125	103
58	125	103
171	150	103
31	341	103
58	341	103
31	346	103
58	346	103
857	906	103
918	906	103
857	918	103
325	97	104
351	97	104
325	133	104
351	133	104
325	323	104
351	323	104
325	342	104
351	342	104
325	347	104
351	347	104
325	351	104
275	76	105
346	133	105
382	216	105
191	427	105
191	442	105
427	442	105
216	525	105
382	525	105
555	556	105
599	556	105
555	599	105
726	804	105
1036	995	105
995	1056	105
1036	1056	105
287	1205	105
1286	1275	105
1233	67	106
575	240	106
376	418	106
1065	610	106
758	807	106
963	836	106
1040	836	106
275	862	106
610	866	106
1084	890	106
1080	893	106
928	902	106
758	906	106
807	906	106
758	918	106
807	918	106
1040	963	106
677	1071	106
1242	1127	106
1247	1127	106
1247	1242	106
434	13	107
13	65	107
434	65	107
42	133	107
351	275	107
427	414	107
591	611	107
177	629	107
927	848	107
530	905	107
530	916	107
905	916	107
950	932	107
332	85	108
332	91	108
1242	91	108
196	171	108
746	236	108
332	326	108
1242	326	108
1242	332	108
332	333	108
1242	333	108
332	336	108
1242	336	108
332	337	108
1242	337	108
332	338	108
1242	338	108
274	455	108
916	637	108
911	809	109
1069	841	109
910	843	109
1277	1231	109
130	70	110
1278	89	110
89	157	110
1278	157	110
89	178	110
1278	178	110
89	184	110
1278	184	110
89	188	110
1278	188	110
89	194	110
1278	194	110
89	266	110
1278	266	110
89	358	110
1278	358	110
89	382	110
1278	382	110
89	430	110
1278	430	110
436	439	110
330	98	111
340	98	111
330	107	111
340	107	111
330	137	111
340	137	111
330	141	111
340	141	111
330	170	111
340	170	111
330	191	111
340	191	111
330	207	111
340	207	111
330	212	111
340	212	111
330	249	111
340	249	111
330	251	111
340	251	111
330	264	111
340	264	111
330	268	111
340	268	111
330	273	111
340	273	111
330	288	111
340	288	111
330	292	111
340	292	111
330	295	111
340	295	111
330	298	111
340	298	111
340	330	111
10	9	112
426	9	112
426	10	112
10	54	112
426	54	112
1195	297	112
1237	344	112
1246	344	112
321	381	112
221	460	112
618	517	112
641	540	112
517	617	112
618	617	112
593	632	112
783	763	112
885	850	112
593	895	112
632	895	112
1237	1246	112
722	1267	112
223	33	113
266	33	113
373	164	113
453	164	113
266	223	113
357	226	113
714	240	113
802	268	113
1214	294	113
226	329	113
357	329	113
226	336	113
357	336	113
377	385	113
223	435	113
266	435	113
373	453	113
373	468	113
453	468	113
599	552	113
798	559	113
256	596	113
615	596	113
373	613	113
453	613	113
256	615	113
373	717	113
453	717	113
226	737	113
357	737	113
256	749	113
615	749	113
481	869	113
850	923	113
80	94	114
113	94	114
80	101	114
113	101	114
249	102	114
80	104	114
113	104	114
80	113	114
80	147	114
113	147	114
53	151	114
110	341	114
222	373	114
461	373	114
740	380	114
222	461	114
558	594	114
658	744	114
1080	787	114
992	863	114
598	878	114
598	972	114
878	972	114
1040	978	114
1118	1106	114
247	1212	114
422	369	115
1303	369	115
422	374	115
1303	374	115
422	376	115
1303	376	115
422	405	115
1303	405	115
1303	422	115
35	17	116
56	18	116
482	18	116
482	56	116
116	81	116
128	81	116
116	92	116
128	92	116
116	112	116
128	112	116
128	116	116
116	132	116
128	132	116
371	217	116
373	217	116
371	222	116
373	222	116
207	262	116
373	371	116
869	388	116
927	388	116
319	389	116
116	448	116
128	448	116
869	477	116
927	477	116
629	555	116
843	558	116
665	632	116
901	637	116
797	720	116
818	720	116
797	818	116
1079	841	116
845	842	116
910	842	116
910	845	116
861	869	116
869	927	116
861	1065	116
869	1065	116
288	1244	116
714	68	117
353	104	117
172	181	117
172	200	117
181	200	117
172	215	117
181	215	117
172	219	117
181	219	117
172	220	117
181	220	117
172	274	117
181	274	117
172	344	117
181	344	117
897	990	117
1192	1197	117
172	1222	117
181	1222	117
172	1223	117
181	1223	117
172	1237	117
181	1237	117
165	155	118
187	155	118
165	173	118
187	173	118
165	187	118
165	216	118
187	216	118
165	217	118
187	217	118
165	221	118
187	221	118
165	223	118
187	223	118
165	225	118
187	225	118
293	102	119
458	373	119
525	373	119
403	384	119
458	391	119
525	391	119
525	458	119
322	482	119
620	540	119
556	611	119
535	614	119
540	647	119
620	647	119
928	663	119
540	770	119
620	770	119
540	819	119
620	819	119
926	835	119
928	835	119
785	854	119
967	854	119
926	902	119
928	902	119
928	926	119
785	967	119
926	982	119
928	982	119
781	1016	119
77	134	120
1216	294	120
616	633	120
908	699	120
373	717	120
743	745	120
586	928	120
1063	1022	120
641	843	121
266	50	122
1155	76	122
103	79	122
92	357	122
599	528	122
651	548	122
240	575	122
783	663	122
540	795	122
738	1015	122
738	1021	122
1015	1021	122
206	171	123
1244	263	123
377	308	123
980	481	123
905	704	123
1069	902	123
1198	1197	123
454	198	124
398	662	124
703	662	124
398	703	124
296	327	125
424	38	126
121	50	126
334	50	126
121	70	126
334	70	126
190	103	126
334	121	126
121	195	126
334	195	126
746	263	126
433	421	126
593	510	126
560	555	126
510	626	126
593	626	126
555	703	126
560	703	126
740	736	126
802	736	126
802	740	126
544	741	126
825	761	126
919	788	126
1070	831	126
1018	1021	126
1022	1031	126
1022	1077	126
1031	1077	126
615	1205	126
714	240	127
525	453	127
537	579	127
623	622	127
912	622	127
912	623	127
704	665	127
694	670	127
712	670	127
505	674	127
694	712	127
623	809	127
912	809	127
623	822	127
912	822	127
1012	932	127
476	1030	127
932	1046	127
1012	1046	127
932	1051	127
1012	1051	127
1117	1109	127
1285	1109	127
1160	1158	127
1117	1285	127
326	230	128
737	357	128
321	480	128
275	537	128
1016	762	128
491	978	128
990	982	128
251	349	129
844	608	129
750	612	129
651	615	129
833	910	129
1022	1046	129
928	1079	129
396	314	130
779	759	130
598	972	130
1045	1009	130
871	1046	130
371	158	131
247	13	133
208	49	133
413	103	133
737	207	133
373	222	133
374	222	133
103	330	133
413	330	133
373	366	133
374	366	133
373	374	133
121	435	133
838	540	133
518	598	133
875	608	133
477	633	133
842	663	133
569	711	133
575	714	133
658	745	133
982	843	133
990	843	133
918	857	133
982	897	133
990	897	133
611	916	133
982	990	133
294	1055	133
230	42	134
211	170	134
170	662	134
211	662	134
788	878	134
902	919	134
971	943	134
745	1024	134
836	1040	134
1123	103	135
479	109	135
257	273	135
376	321	135
381	321	135
376	381	135
217	461	135
217	549	135
461	549	135
742	596	135
828	795	135
857	795	135
857	828	135
103	1006	135
1123	1006	135
1287	1117	135
1023	1258	135
79	103	136
225	226	136
225	262	136
226	262	136
313	308	136
451	308	136
451	313	136
191	452	136
577	529	136
749	544	136
1060	1046	136
70	1	137
252	290	137
295	290	137
252	295	137
709	626	137
702	680	137
221	688	137
468	355	138
525	355	138
525	468	138
902	557	138
1040	950	138
1297	1116	138
641	795	139
413	104	140
128	198	140
321	451	140
799	515	140
742	734	140
927	803	140
1151	816	140
540	918	140
939	941	140
803	943	140
927	943	140
939	1002	140
941	1002	140
577	552	141
666	552	141
666	577	141
610	594	141
990	843	141
931	883	141
781	1031	141
1095	1165	141
86	42	142
116	42	142
86	116	142
217	164	142
164	373	142
217	373	142
86	435	142
116	435	142
663	534	142
568	609	142
546	686	142
798	788	142
1344	1222	142
550	633	143
711	699	143
1040	869	143
918	911	143
48	206	144
453	222	144
1082	542	144
155	744	144
851	897	144
1331	897	144
830	918	144
1063	926	144
851	1331	144
265	257	145
257	273	145
265	273	145
1223	1238	145
1054	759	146
11	119	147
525	217	147
562	217	147
79	219	147
441	232	147
317	308	147
376	308	147
376	317	147
494	520	147
714	520	147
562	525	147
494	625	147
714	625	147
494	628	147
714	628	147
494	704	147
714	704	147
494	714	147
803	720	147
559	798	147
600	874	147
608	897	147
542	911	147
54	32	148
67	32	148
54	67	148
1303	232	148
1055	294	148
57	309	148
695	534	148
705	534	148
611	552	148
288	579	148
695	677	148
705	677	148
695	705	148
795	807	148
902	851	148
795	918	148
389	376	149
581	596	149
712	716	149
750	912	149
943	1058	149
977	1077	149
86	33	150
346	33	150
346	86	150
86	134	150
346	134	150
86	135	150
346	135	150
206	187	150
929	397	150
843	830	150
860	830	150
860	843	150
99	156	151
207	156	151
99	207	151
631	272	151
538	517	151
628	517	151
860	519	151
217	562	151
538	628	151
733	658	151
711	703	151
99	737	151
207	737	151
1244	1278	151
369	185	154
103	343	154
385	451	154
645	511	154
1081	663	154
511	704	154
645	704	154
850	834	154
990	834	154
990	850	154
831	857	154
837	973	154
905	1071	154
680	1304	154
477	85	155
481	85	155
433	198	155
477	481	155
611	552	155
687	552	155
687	611	155
848	663	155
861	663	155
1028	726	155
745	744	155
848	861	155
176	875	155
919	897	155
897	990	155
919	990	155
834	1084	155
1187	1182	155
1336	1182	155
1336	1187	155
736	272	156
804	272	156
804	736	156
152	738	156
598	889	156
530	916	156
341	125	157
598	593	157
593	662	157
598	662	157
559	914	157
393	34	158
158	217	158
158	373	158
217	373	158
81	421	158
81	432	158
421	432	158
158	461	158
217	461	158
1205	536	158
611	617	158
622	750	158
1040	874	158
873	1033	158
34	1233	158
393	1233	158
552	602	159
102	89	161
176	122	161
292	297	161
292	301	161
297	301	161
562	371	161
371	372	161
562	372	161
221	394	161
221	406	161
394	406	161
482	429	161
1288	434	161
221	464	161
394	464	161
494	493	161
629	495	161
493	608	161
494	608	161
875	663	161
885	663	161
493	665	161
494	665	161
759	779	161
850	835	161
869	835	161
875	855	161
885	855	161
850	869	161
875	885	161
901	915	161
850	923	161
869	923	161
292	1193	161
297	1193	161
358	222	162
453	222	162
151	230	162
453	358	162
480	396	162
464	463	162
870	594	162
926	594	162
171	737	162
557	902	162
870	926	162
912	1022	162
1051	1022	162
912	1051	162
293	1188	162
1223	1241	162
33	77	163
112	97	163
97	257	163
112	257	163
97	281	163
112	281	163
382	458	163
460	463	163
382	525	163
458	525	163
556	611	163
666	611	163
[truncated: 2,995 more rows]
